# Supplementary material for: Quantitative PCR analysis of salivary pathogen burden in periodontitis
Source: Front Cell Infect Microbiol. 2015 Oct 1;5:69. doi: 10.3389/fcimb.2015.00069 (PMC4589666; doi:10.3389/fcimb.2015.00069)
Supplement: Supplementary file 1 [file Table1.XLSX]

## Sheet: Sheet1
Supplementary Table 1. The number of subjects with low, medium, or high levels of salivary bacteria in the subgroups defined by periodontal parameters.
		Pg concentration			Tf concentration			Pi concentration			Aa concentration
		low* (n = 209)	medium* (n = 128)	high* (n = 128)	low* (n = 158)	medium* (n = 153)	high* (n = 152)	low* (n = 353)	medium* (n = 56)	high* (n = 56)	low* (n = 415)	medium* (n = 25)	high* (n = 25)
		N (%)			N (%)			N (%)			N (%)
Number of sites with PPD 4-5 mm
	0	22 (10)	19 (15)	5 (4)	22 (14)	16 (11)	8 (5)	40 (11)	4 (7)	2 (4)	43 (10)	3 (12)	0 (0)
	1 - 6	62 (30)	44 (35)	28 (22)	55 (35)	45 (29)	33 (22)	109 (31)	12 (21)	13 (23)	124 (30)	4 (16)	6 (24)
	7 - 16	69 (33)	35 (27)	46 (36)	47 (30)	45 (29)	58 (38)	102 (29)	25 (45)	23 (41)	136 (33)	4 (16)	10 (40)
	17 -	56 (27)	30 (23)	49 (38)	34 (21)	47 (31)	53 (35)	102 (29)	15 (27)	18 (32)	112 (27)	14 (56)	9 (36)
		p < 0.01			p < 0.01			p = 0.08			p = 0.02
Number of sites with PPD ≥ 6 mm
	0	121 (58)	87 (68)	48 (37)	99 (63)	91 (59)	65 (43)	202 (57)	31 (55)	23 (41)	232 (56)	11 (44)	13 (52)
	1 - 3	45 (22)	23 (18)	38 (30)	36 (23)	30 (20)	40 (26)	79 (23)	14 (25)	13 (23)	94 (23)	7 (28)	5 (20)
	4 - 6	17 (8)	8 (6)	14 (11)	8 (5)	15 (10)	16 (11)	26 (7)	4 (7)	9 (16)	34 (8)	2 (8)	3 (12)
	7 -	26 (12)	10 (8)	28 (22)	15 (10)	17 (11)	31 (20)	46 (13)	7 (13)	11 (20)	55 (13)	5 (20)	4 (16)
		p < 0.001			p < 0.01			p = 0.20			p = 0.89
Bleeding on probing, %, tertiles
	0 - 25	64 (31)	62 (48)	35 (27)	64 (40)	51 (33)	45 (30)	125 (35)	20 (36)	16 (28)	144 (35)	10 (40)	7 (28)
	26 - 44	68 (32)	46 (36)	39 (31)	55 (35)	52 (34)	45 (30)	119 (34)	14 (25)	20 (36)	139 (33)	4 (16)	10 (40)
	45 - 100	77 (37)	20 (16)	54 (42)	39 (25)	50 (33)	62 (40)	109 (31)	22 (39)	20 (36)	132 (32)	11 (44)	8 (32)
		p < 0.001			p = 0.05			p = 0.53			p = 0.38
Alveolar bone loss
	none	55 (26)	41 (32)	15 (12)	46 (29)	36 (23)	29 (19)	89 (25)	12 (21)	10 (18)	96 (23)	8 (32)	7 (28)
	mild	103 (50)	56 (44)	53 (41)	70 (45)	76 (50)	64 (42)	161 (46)	30 (54)	21 (37)	194 (47)	6 (24)	12 (48)
	moderate	44 (21)	25 (19)	45 (35)	31 (20)	37 (24)	46 (30)	83 (24)	11 (20)	20 (36)	103 (25)	6 (24)	5 (20)
	severe - total	6 (3)	6 (5)	15 (12)	10 (6)	4 (3)	13 (7)	19 (5)	3 (5)	5 (9)	21 (5)	5 (20)	1 (4)
		p < 0.001			p = 0.05			p = 0.28			p = 0.04
No. of teeth + implants
	1 - 10	25 (12)	20 (16)	23 (18)	26 (16)	26 (17)	16 (11)	53 (15)	6 (11)	9 (16)	62 (15)	5 (20)	1 (4)
	11 - 20	31 (15)	15 (12)	30 (23)	22 (14)	23 (15)	31 (20)	59 (17)	6 (11)	11 (20)	67 (16)	2 (8)	7 (28)
	21 - 25	67 (32)	35 (27)	41 (32)	50 (32)	37 (24)	55 (36)	106 (30)	20 (35)	17 (30)	128 (31)	8 (32)	7 (28)
	26 -	86 (41)	58 (45)	34 (27)	60 (38)	50 (44)	50 (33)	135 (38)	24 (43)	19 (34)	158 (38)	10 (40)	10 (40)
		p = 0.02			p = 0.09			p = 0.77			p = 0.46
Periodontitis
	no - mild	163 (78)	105 (82)	72 (56)	123 (78)	119 (78)	96 (63)	265 (75)	43 (77)	32 (57)	305 (74)	15 (60)	20 (80)
	moderate - severe	45 (22)	23 (18)	56 (44)	34 (22)	34 (22)	56 (37)	87 (25)	13 (23)	24 (43)	109 (26)	19 (40)	5 (20)
		p < 0.001			p < 0.01			p = 0.01			p = 0.24
p-values are obtained by the Chi-squared test
* low: below the detection limit; medium: above the detection limit but below the median concentration; high: above the median concentration
