# Supplementary material for: Quantitative PCR analysis of salivary pathogen burden in periodontitis
Source: Front Cell Infect Microbiol. 2015 Oct 1;5:69. doi: 10.3389/fcimb.2015.00069 (PMC4589666; doi:10.3389/fcimb.2015.00069)
Supplement: Supplementary file 2 [file Table2.XLSX]

## Sheet: Sheet1
Supplementary Table 2. The number of subjects with bacterial burden indices I, II, or III in the subgroups defined by periodontal parameters.
		bacterial burden index with Aa + Pi + Pg + Tf			bacterial burden index with Pi + Pg + Tf			bacterial burden index with Pg + Tf
		I (n = 192)	II (n = 138)	III (n = 133)	I (n = 197)	II (n = 147)	III (n = 119)	I (n = 217)	II (n = 171)	III (n = 75)
		N (%)			N (%)			N (%)
Number of sites with PPD 4-5 mm
	0	25 (13)	17 (12)	4 (3)	26 (13)	16 (11)	4 (3)	27 (12)	18 (10)	1 (1)
	1 - 6	65 (34)	43 (31)	25 (19)	65 (33)	47 (32)	21 (17)	71 (33)	51 (30)	11 (15)
	7 - 16	52 (27)	47 (34)	51 (38)	53 (27)	51 (35)	46 (39)	62 (29)	58 (34)	30 (40)
	17 -	50 (26)	31 (23)	53 (40)	53 (27)	33 (22)	48 (40)	57 (26)	44 (26)	33 (44)
		p < 0.001			p < 0.001			p < 0.001
Number of sites with PPD ≥ 6 mm
	0	119 (62)	85 (62)	51 (38)	121 (61)	92 (63)	42 (35)	132 (61)	101 (59)	22 (29)
	1 - 3	39 (20)	28 (20)	39 (30)	40 (20)	30 (20)	36 (30)	46 (21)	37 (22)	23 (31)
	4 - 6	13 (7)	11 (8)	15 (11)	13 (7)	12 (8)	13 (12)	14 (7)	17 (10)	8 (11)
	7 -	21 (11)	14 (10)	28 (21)	23 (12)	13 (9)	27 (23)	25 (11)	16 (9)	22 (29)
		p < 0.001			p < 0.001			p < 0.001
Bleeding on probing, %, tertiles
	0 - 25	68 (35)	51 (37)	41 (31)	70 (36)	55 (37)	35 (29)	78 (36)	65 (38)	17 (23)
	26 - 44	68 (35)	46 (33)	38 (29)	69 (35)	48 (33)	35 (29)	72 (33)	59 (35)	21 (28)
	45 - 100	56 (29)	41 (30)	54 (41)	58 (29)	44 (30)	49 (41)	67 (31)	47 (27)	37 (49)
		p = 0.23			p = 0.23			p = 0.01
Alveolar bone loss
	none	59 (31)	28 (20)	24 (18)	60 (31)	34 (23)	17 (14)	62 (29)	41 (24)	8 (11)
	mild	84 (44)	71 (52)	55 (41)	86 (44)	75 (51)	49 (41)	100 (46)	83 (48)	27 (36)
	moderate	41 (21)	32 (23)	41 (31)	42 (21)	32 (22)	40 (34)	46 (21)	37 (22)	31 (41)
	severe - total	7 (4)	7 (5)	13 (10)	8 (4)	6 (4)	13 (11)	8 (4)	10 (6)	9 (12)
		p = 0.01			p < 0.001			p < 0.001
No. of teeth + implants
	1 - 10	30 (16)	19 (14)	19 (14)	32 (16)	17 (12)	19 (16)	34 (16)	24 (14)	10 (13)
	11 - 20	25 (13)	26 (19)	25 (19)	25 (13)	29 (20)	22 (19)	29 (13)	29 (17)	18 (24)
	21 - 25	56 (29)	42 (30)	44 (33)	58 (29)	43 (29)	41 (34)	66 (30)	45 (26)	31 (41)
	26 -	81 (42)	51 (37)	45 (34)	82 (42)	58 (39)	37 (31)	88 (41)	73 (43)	16 (22)
		p = 0.62			p = 0.29			p = 0.02
Periodontitis
	no - mild	150 (79)	108 (78)	80 (60)	153 (78)	118 (80)	67 (56)	169 (78)	133 (78)	36 (48)
	moderate - severe	41 (21)	30 (22)	53 (40)	43 (22)	29 (20)	52 (44)	47 (22)	38 (22)	39 (52)
		p < 0.001			p < 0.001			p < 0.001
p-values are obtained by the Chi-squared test
